# Supplementary material for: Microminutinin, a Fused Bis-Furan Coumarin from Murraya euchrestifolia, Exhibits Strong Broad-Spectrum Antifungal Activity by Disrupting Cell Membranes and Walls
Source: Plants (Basel). 2025 Nov 5;14(21):3392. doi: 10.3390/plants14213392 (PMC12610593; doi:10.3390/plants14213392)
Supplement: Supplementary file 1 [file plants-14-03392-s001.zip]

Archive with 1 entries (1 files):
- plants-3956461-supplementary (1).pdf
